# Supplementary material for: Water Deficit Improves Reproductive Fitness in Nicotiana benthamiana Plants Infected by Cucumber mosaic virus
Source: Plants (Basel). 2022 May 4;11(9):1240. doi: 10.3390/plants11091240 (PMC9105947; doi:10.3390/plants11091240)
Supplement: Supplementary file 1 [file plants-11-01240-s001.zip]

Archive with 1 entries (1 files):
- plants-1670330-supplementary.pdf
